# Supplementary material for: Genome-Wide Analysis of Aquaporin Gene Family in Triticum turgidum and Its Expression Profile in Response to Salt Stress
Source: Genes (Basel). 2023 Jan 12;14(1):202. doi: 10.3390/genes14010202 (PMC9859376; doi:10.3390/genes14010202)
Supplement: Supplementary file 1 [file genes-14-00202-s001.zip]

Archive with 6 entries (4 files):
- genes-2126727-supplementary/
- genes-2126727-supplementary/Supp.data/
- genes-2126727-supplementary/Supp.data/Table S1.xlsx
- genes-2126727-supplementary/Supp.data/Table S2.xlsx
- genes-2126727-supplementary/Supp.data/Table S3.xlsx
- genes-2126727-supplementary/Supp.data/Table S4.xlsx
